# Supplementary material for: Comparative Analysis of Tumor-Associated microRNAs and Tetraspanines from Exosomes of Plasma and Ascitic Fluids of Ovarian Cancer Patients
Source: Int J Mol Sci. 2022 Dec 27;24(1):464. doi: 10.3390/ijms24010464 (PMC9820379; doi:10.3390/ijms24010464)
Supplement: Supplementary file 1 [file ijms-24-00464-s001.zip]

Archive with 1 entries (1 files):
- ijms-2052366-supplementary.pdf
